# Supplementary material for: Thrombospondin-2 as a Predictive Biomarker for Hepatocellular Carcinoma after Hepatitis C Virus Elimination by Direct-Acting Antiviral
Source: Cancers (Basel). 2023 Jan 11;15(2):463. doi: 10.3390/cancers15020463 (PMC9856394; doi:10.3390/cancers15020463)
Supplement: Supplementary file 1 [file cancers-15-00463-s001.zip]

Archive with 1 entries (1 files):
- cancers-2107283-supplementary.pdf
